# Supplementary material for: qPCR‐based quantification reveals high plant host‐specificity of endophytic colonization levels in leaves
Source: Am J Bot. 2024 Dec 16;112(1):e16448. doi: 10.1002/ajb2.16448 (PMC11744438; doi:10.1002/ajb2.16448)
Supplement: Supplementary file 2 — Appendix S2. Sample information (location, season, and plant species), chemical composition of leaf tissue (carbon, nitrogen, and phosphorus), molar ratios (C:N, C:P, and N:P), concentration of extracted DNA per sample, and bacterial and fungal rDNA copy numbers. [file AJB2-112-e16448-s006.xlsx]

## Sheet: Sheet1
Paula et al. - American Journal of Botany 2024 - Appendix S2
Appendix S2. Sample information (location, season, and plant species), chemical composition of leaf tissue (carbon, nitrogen, and phosphorus), molar ratios (C:N, C:P, and N:P), concentration of extracted DNA per sample, and bacterial and fungal rDNA copy numbers.
Location	SAMPLE_ID	Plant	Season	Chemical Composition (mg/g per Dry Weight)			Molar Ratios			Extracted DNA (ng/uL)	Bacterial and fungal rDNA copy numbers (per ng of total extracted DNA)
				Carbon	Nitrogen	Phosphorus	C:N	C:P	N:P	DNA	Bacterial 16s rDNA	Fungal ß-actin	Fungal : Bacteria ratio
I	AT1	Tussilago farfara	Autumn	373.786	14.1318	1.44609	30.8583	667.738	21.6388	25.4	4.00024e+06	1.68202	4.2e-07
I	AT13	Calamagrostis epigejos	Autumn	443.335	15.4377	1.76465	33.5039	649.011	19.3712	17	349607	148.32	0.000424246
I	AT14	Calamagrostis epigejos	Autumn	429.837	15.6304	2.48596	32.0833	446.672	13.9223	11	433514	152.648	0.000352117
I	AT15	Calamagrostis epigejos	Autumn	442.729	14.5588	1.31753	35.4779	868.078	24.4681	24.4	187718	83.5375	0.000445017
I	AT16	Calamagrostis epigejos	Autumn	428.879	18.4986	1.54823	27.0485	715.617	26.4568	16.8	345709	137.298	0.000397151
I	AT17	Calamagrostis epigejos	Autumn	441.06	11.5357	1.44934	44.6068	786.155	17.6241	43.3	69055.7	35.1439	0.00050892
I	AT18	Calamagrostis epigejos	Autumn	433.345	11.8458	1.36264	42.6791	821.546	19.2494	13.4	459926	89.8431	0.000195342
I	AT19	Salix caprea	Autumn	449.485	12.1092	1.39212	43.306	834.104	19.2607	5.45	2.34412e+06	19.6358	8.38e-06
I	AT2	Tussilago farfara	Autumn	410.56	11.6739	1.8996	41.0308	558.334	13.6077	40.7	528735	0.752888	1.42e-06
I	AT20	Salix caprea	Autumn	435.805	12.5696	1.48237	40.45	759.478	18.7757	13.8	1.00836e+06	11.5578	1.15e-05
I	AT21	Salix caprea	Autumn	456.402	14.5622	1.28477	36.565	917.705	25.0979	3.88	3.31355e+06	23.8616	7.2e-06
I	AT22	Salix caprea	Autumn	444.148	14.9653	1.62444	34.625	706.325	20.3993	16.8	741528	12.5137	1.69e-05
I	AT23	Salix caprea	Autumn	439.254	13.5796	1.53832	37.7378	737.65	19.5467	9.46	4.0848e+06	20.9873	5.14e-06
I	AT24	Salix caprea	Autumn	442.729	11.1311	1.09382	46.4032	1045.62	22.5333	5.62	3.10444e+06	33.2672	1.07e-05
I	AT25	Picea abies	Autumn	488.164	9.68436	2.04399	58.8086	616.974	10.4912	47.5	117031	19.0519	0.000162793
I	AT26	Picea abies	Autumn	487.704	7.00054	1.17839	81.2778	1069.18	13.1546	61.6	110118	10.8591	9.86e-05
I	AT27	Picea abies	Autumn	482.818	7.69362	1.33313	73.2148	935.599	12.7788	53	84865.1	19.2239	0.000226524
I	AT28	Picea abies	Autumn	489.682	8.39454	1.52685	68.0556	828.51	12.174	36.6	500811	18.3217	3.66e-05
I	AT3	Tussilago farfara	Autumn	394.845	19.9313	2.6817	23.1121	380.363	16.4573	19.7	4.01708e+06	6.05879	1.51e-06
I	AT30	Picea abies	Autumn	490.951	9.75869	2.79168	58.6939	454.311	7.74034	41.7	102080	36.1115	0.000353758
I	AT4	Tussilago farfara	Autumn	402.398	20.7551	2.11938	22.6193	490.486	21.6845	18.3	1.26278e+07	3.37851	2.68e-07
I	AT5	Tussilago farfara	Autumn	385.802	11.2182	2.46043	40.1224	405.073	10.0959	28.4	1.06983e+07	4.38401	4.1e-07
I	AT6	Tussilago farfara	Autumn	391.887	15.5468	2.05438	29.408	492.789	16.7569	38.4	200696	3.54759	1.77e-05
I	SM1	Tussilago farfara	Summer	400.071	14.0469	2.38191	33.2278	433.903	13.0584	24.6	198996	8.33416	4.19e-05
I	SM13	Calamagrostis epigejos	Summer	451.856	9.74859	1.37847	54.076	846.803	15.6595	111	8461.09	33.0247	0.00390313
I	SM14	Calamagrostis epigejos	Summer	431.633	12.7551	1.9472	39.48	572.643	14.5046	9.24	94286.7	78.7977	0.000835724
I	SM15	Calamagrostis epigejos	Summer	427.153	10.4573	0.890966	47.6554	1238.52	25.9891	27.4	174045	139.43	0.000801114
I	SM16	Calamagrostis epigejos	Summer	443.477	10.3835	0.98294	49.828	1165.53	23.3911	18.4	324943	192.255	0.000591658
I	SM17	Calamagrostis epigejos	Summer	446.06	10.683	1.34608	48.7131	856.054	17.5734	22.5	131942	195.059	0.00147837
I	SM18	Calamagrostis epigejos	Summer	439.221	9.73808	1.48761	52.6207	762.738	14.495	25.7	172776	142.636	0.000825555
I	SM19	Salix caprea	Summer	451.096	15.4997	1.8178	33.954	641.067	18.8804	4.32	472924	94.8021	0.00020046
I	SM2	Tussilago farfara	Summer	401.012	17.8829	2.43949	26.1616	424.657	16.2321	24.5	183720	9.98461	5.43e-05
I	SM20	Salix caprea	Summer	452.572	21.7057	2.09075	24.3255	559.198	22.9882	5.31	723873	64.7389	8.94e-05
I	SM21	Salix caprea	Summer	461.485	18.3074	1.44266	29.4088	826.369	28.0994	0.996	1.63904e+06	16.6549	1.02e-05
I	SM22	Salix caprea	Summer	453.946	21.856	1.6773	24.2315	699.158	28.8533	8.37	288351	21.9801	7.62e-05
I	SM23	Salix caprea	Summer	437.349	16.0511	1.42194	31.7885	794.559	24.9951	8.06	140002	4.09688	2.93e-05
I	SM24	Salix caprea	Summer	452.033	16.3704	1.60246	32.2151	728.725	22.6206	3.92	362824	25.9344	7.15e-05
I	SM25	Picea abies	Summer	478.01	7.98098	1.87782	69.8759	657.602	9.411	41.4	127447	5.12138	4.02e-05
I	SM26	Picea abies	Summer	471.506	6.13712	0.895929	89.6333	1359.55	15.1679	49.8	77184.1	3.00252	3.89e-05
I	SM27	Picea abies	Summer	470.864	6.41693	0.991619	85.6081	1226.68	14.329	101	1074.32	1.68771	0.00157096
I	SM28	Picea abies	Summer	481.019	7.02988	1.0709	79.8292	1160.36	14.5356	57	211861	5.82366	2.75e-05
I	SM3	Tussilago farfara	Summer	395.341	16.4137	2.80223	28.1004	364.459	12.9699	28	1.44837e+06	7.60622	5.25e-06
I	SM30	Picea abies	Summer	480.786	6.54834	1.79752	85.6579	690.968	8.0666	41.4	135954	12.6549	9.31e-05
I	SM4	Tussilago farfara	Summer	401.16	16.0327	2.07585	29.1915	499.232	17.102	40.5	3.81471e+06	8.85265	2.32e-06
I	SM5	Tussilago farfara	Summer	410.168	18.4549	1.27355	25.9297	832.006	32.0869	33.7	412649	5.99705	1.45e-05
I	SM6	Tussilago farfara	Summer	396.781	16.795	1.90213	27.5625	538.88	19.5512	43.8	3.42669e+06	19.5016	5.69e-06
I	SP1	Tussilago farfara	Spring	426.75	16.9373	3.36217	29.3952	327.895	11.1547	37	1.49426	7.12298	4.76691
I	SP13	Calamagrostis epigejos	Spring	434.1	18.1915	1.66446	27.8399	673.748	24.2008	36	2.47874	28.4207	11.4657
I	SP14	Calamagrostis epigejos	Spring	431.689	22.9232	2.32143	21.9707	480.392	21.8652	14.6	118.717	157.676	1.32816
I	SP15	Calamagrostis epigejos	Spring	424.957	15.7265	1.31459	31.5254	835.097	26.4897	35	2.10452	34.0049	16.1581
I	SP16	Calamagrostis epigejos	Spring	436.585	30.662	2.78405	16.6117	405.109	24.3869	7.91	299.193	171.104	0.571885
I	SP17	Calamagrostis epigejos	Spring	428.363	17.3168	2.29108	28.8596	483.006	16.7364	48.6	12.8368	31.3505	2.44223
I	SP18	Calamagrostis epigejos	Spring	429.321	21.8684	1.3411	22.904	826.994	36.1069	10.3	149.854	116.033	0.774306
I	SP19	Salix caprea	Spring	465.347	42.0792	6.12433	12.902	196.29	15.214	41.1	0.869004	101.281	116.548
I	SP2	Tussilago farfara	Spring	417.186	14.4903	2.67424	33.5891	403.005	11.9981	47.1	46.6019	4.18318	0.0897642
I	SP20	Salix caprea	Spring	463.008	45.4233	7.46718	11.892	160.181	13.4696	26.2	5.66637	285.725	50.4246
I	SP21	Salix caprea	Spring	462.094	47.6023	8.46293	11.3253	141.056	12.4549	44.3	23.4997	193.359	8.22817
I	SP22	Salix caprea	Spring	465.462	47.0651	7.18182	11.538	167.429	14.511	51.7	15.8669	110.225	6.94688
I	SP23	Salix caprea	Spring	454.857	41.9895	6.88677	12.6381	170.624	13.5008	27.1	103.546	431.771	4.16985
I	SP24	Salix caprea	Spring	471.735	48.8372	8.31378	11.2692	146.582	13.0073	29.2	53.06	310.183	5.84589
I	SP25	Picea abies	Spring	475.874	10.5712	1.61246	52.5188	762.401	14.5167	59.5	31.1989	44.4475	1.42465
I	SP26	Picea abies	Spring	477.423	8.79418	1.10961	63.3365	1111.51	17.5492	45	44.5431	74.8546	1.6805
I	SP27	Picea abies	Spring	466.667	8.15972	1.07034	66.7234	1126.33	16.8806	112	402.526	9.57125	0.023778
I	SP28	Picea abies	Spring	474.466	7.51001	1.15921	73.7074	1057.36	14.3454	102	539.858	12.6222	0.0233805
I	SP29	Picea abies	Spring	473.217	8.18833	1.5985	67.4236	764.763	11.3427	99.1	550.938	21.8768	0.0397083
I	SP3	Tussilago farfara	Spring	421.528	23.659	3.69214	20.7863	294.937	14.189	52	13.6918	3.08332	0.225195
I	SP30	Picea abies	Spring	475.399	8.82253	2.10268	62.8654	584.072	9.29083	59.6	18.3099	50.2164	2.74258
I	SP4	Tussilago farfara	Spring	425.247	19.7875	3.54264	25.0725	310.095	12.3679	51	11.883	4.10723	0.345639
I	SP5	Tussilago farfara	Spring	412.209	10.631	2.41897	45.2366	440.217	9.73144	24	19.9768	6.41765	0.321256
I	SP6	Tussilago farfara	Spring	404.147	16.6553	4.50799	28.3095	231.599	8.18096	35.6	1556.69	6.95299	0.00446653
II	AT31	Tussilago farfara	Autumn	396.124	14.8524	2.08408	31.1159	491.018	15.7803	29.5	1.27106e+06	5.8672	4.62e-06
II	AT32	Tussilago farfara	Autumn	405.567	12.8612	1.36162	36.79	769.464	20.9151	46.5	585135	0.75274	1.29e-06
II	AT33	Tussilago farfara	Autumn	366.116	9.55691	0.890181	44.6939	1062.48	23.7724	36.1	1.36284e+06	2.19732	1.61e-06
II	AT34	Tussilago farfara	Autumn	394.325	13.4136	2.34836	34.297	433.781	12.6478	22.3	2.21617e+06	1.00797	4.55e-07
II	AT35	Tussilago farfara	Autumn	408.805	18.1491	2.07774	26.2789	508.282	19.3419	37.6	163289	2.6844	1.64e-05
II	AT44	Calamagrostis epigejos	Autumn	437.305	8.8327	1.01705	57.7614	1110.76	19.2302	9.16	677081	98.8263	0.000145959
II	AT45	Calamagrostis epigejos	Autumn	432.587	6.44584	0.978259	78.2963	1142.35	14.5901	17.8	436688	73.074	0.000167337
II	AT46	Calamagrostis epigejos	Autumn	439.972	10.4094	2.62923	49.3111	432.291	8.76661	38.3	183257	53.0105	0.000289268
II	AT47	Calamagrostis epigejos	Autumn	430.947	12.1114	1.53649	41.5124	724.559	17.454	49	127544	42.0455	0.000329656
II	AT48	Calamagrostis epigejos	Autumn	444.699	9.87829	1.27439	52.5208	901.455	17.1638	14.7	479788	80.0946	0.000166937
II	AT50	Salix caprea	Autumn	467.505	11.8798	2.12306	45.9118	568.858	12.3902	10.4	524000	12.2485	2.34e-05
II	AT51	Salix caprea	Autumn	452.724	9.66608	1.6893	54.6424	692.319	12.67	15.1	1.16735e+06	10.9112	9.35e-06
II	AT52	Salix caprea	Autumn	471.074	14.7705	2.45204	37.2083	496.298	13.3384	15.5	1.64215e+06	12.6259	7.69e-06
II	AT53	Salix caprea	Autumn	445.816	21.0565	5.0101	24.7011	229.874	9.3062	5.3	9.2703e+06	52.7087	5.69e-06
II	AT54	Salix caprea	Autumn	441.017	10.5171	2.31177	48.9222	492.823	10.0736	1.72	1.11071e+07	8.92653	8.04e-07
II	AT55	Picea abies	Autumn	485.694	5.90129	1.09213	96.0202	1148.87	11.9649	45.5	161333	25.7412	0.000159554
II	AT56	Picea abies	Autumn	487.417	9.99465	1.92377	56.8958	654.528	11.504	43.7	345814	46.7721	0.000135252
II	AT57	Picea abies	Autumn	487.126	10.8865	1.58897	52.2037	791.967	15.1707	37.2	102919	32.3462	0.000314288
II	AT58	Picea abies	Autumn	492.219	9.04814	1.64739	63.4667	771.867	12.1618	41.7	74243.5	33.6339	0.000453022
II	AT59	Picea abies	Autumn	492.237	10.4093	1.37707	55.1695	923.42	16.7379	46.3	507321	35.1604	6.93e-05
II	AT60	Picea abies	Autumn	478.33	7.92812	1.53901	70.3889	802.907	11.4067	59	126709	19.3702	0.000152872
II	SM31	Tussilago farfara	Summer	408.188	18.9773	2.82472	25.0941	373.307	14.8763	43.7	6542.33	0.39298	6.01e-05
II	SM32	Tussilago farfara	Summer	400.36	15.3153	1.43305	30.498	721.721	23.6645	34.2	6.59346e+06	0.773959	1.17e-07
II	SM33	Tussilago farfara	Summer	407.703	16.8286	1.81801	28.2646	579.333	20.4968	43.1	3.99174e+06	0.780811	1.96e-07
II	SM34	Tussilago farfara	Summer	399.436	17.4511	2.31039	26.7037	446.624	16.7252	39.8	1.88813e+06	0.233613	1.24e-07
II	SM35	Tussilago farfara	Summer	378.949	17.0394	1.77527	25.9462	551.44	21.2532	24.8	5.66629e+06	1.71956	3.03e-07
II	SM43	Calamagrostis epigejos	Summer	437.415	6.65075	1.38857	76.7308	813.78	10.6057	86.1	7270.77	10.4903	0.0014428
II	SM44	Calamagrostis epigejos	Summer	428.298	7.31835	0.987442	68.2778	1120.51	16.411	78.8	5017.48	6.69647	0.00133463
II	SM45	Calamagrostis epigejos	Summer	428.426	7.8019	1.74091	64.0652	635.74	9.92333	27.7	27606.1	23.5072	0.000851522
II	SM46	Calamagrostis epigejos	Summer	411.508	8.89113	2.19326	53.9969	484.696	8.97638	9.43	145173	65.7304	0.000452773
II	SM47	Calamagrostis epigejos	Summer	440.681	8.77501	1.33883	58.59	850.312	14.5129	157	2441.19	5.75295	0.00235661
II	SM48	Calamagrostis epigejos	Summer	451.591	7.91058	0.821028	66.6014	1420.91	21.3346	17.1	42323.8	43.0063	0.00101613
II	SM49	Salix caprea	Summer	442.967	13.4697	2.06232	38.3671	554.876	14.4623	2.47	942071	13.6536	1.45e-05
II	SM50	Salix caprea	Summer	468.499	15.8843	2.7027	34.4101	447.807	13.0138	2.16	588302	8.14462	1.38e-05
II	SM51	Salix caprea	Summer	452.088	14.9021	2.3983	35.3934	486.968	13.7587	2.28	572519	12.9259	2.26e-05
II	SM52	Salix caprea	Summer	455.741	13.8475	2.34252	38.3966	502.592	13.0895	3.41	460963	11.7654	2.55e-05
II	SM53	Salix caprea	Summer	448.915	17.8446	2.77174	29.3497	418.4	14.2557	6.57	288598	3.65766	1.27e-05
II	SM54	Salix caprea	Summer	449.053	16.4112	2.37601	31.9231	488.236	15.2941	3.82	46888.2	4.23308	9.03e-05
II	SM55	Picea abies	Summer	475.418	5.92748	1.12019	93.5735	1096.39	11.7169	54	6137.89	3.88064	0.000632243
II	SM56	Picea abies	Summer	478.555	7.64022	1.44577	73.0758	855.096	11.7015	55	10189.5	18.6768	0.00183294
II	SM57	Picea abies	Summer	475.987	7.17826	1.35683	77.3611	906.255	11.7146	51	6081.77	11.3426	0.00186501
II	SM58	Picea abies	Summer	479.043	6.83576	1.405	81.7588	880.804	10.7732	31.4	18096.6	30.9658	0.00171114
II	SM59	Picea abies	Summer	479.427	7.58853	1.04154	73.7074	1189.13	16.1331	45.5	3302.53	6.15923	0.00186501
II	SM60	Picea abies	Summer	470.115	6.16544	1.35981	88.9583	893.111	10.0397	59	13117	16.3869	0.00124928
II	SP31	Tussilago farfara	Spring	379.816	19.8951	2.20597	22.2727	444.788	19.9701	10.6	188.183	6.53285	0.0347154
II	SP32	Tussilago farfara	Spring	404.026	32.1711	1.55104	14.6518	672.927	45.928	27.7	45.7758	0.753518	0.016461
II	SP33	Tussilago farfara	Spring	385.318	22.4798	1.91781	19.9974	519.031	25.9549	20.5	40.5597	0.301823	0.00744147
II	SP34	Tussilago farfara	Spring	389.19	18.9766	2.34127	23.9271	429.429	17.9474	30.7	1035.6	1.64508	0.00158853
II	SP35	Tussilago farfara	Spring	394.638	23.0563	2.60099	19.969	391.959	19.6284	19.8	50.0828	0.0652704	0.00130325
II	SP36	Tussilago farfara	Spring	417.67	24.2564	2.59318	20.0888	416.083	20.7122	31.6	208.359	0.850196	0.00408045
II	SP43	Calamagrostis epigejos	Spring	439.041	17.7763	1.87822	28.8145	603.863	20.9569	4.55	594.934	142.91	0.240211
II	SP44	Calamagrostis epigejos	Spring	423.738	14.0552	1.87436	35.1728	584.017	16.6042	45.2	12.0161	38.4346	3.1986
II	SP45	Calamagrostis epigejos	Spring	428.547	14.5099	1.6989	34.4574	651.644	18.9116	40.4	21.3743	19.6132	0.917606
II	SP46	Calamagrostis epigejos	Spring	426.961	12.3014	1.57353	40.4931	700.96	17.3106	37.9	158.563	74.971	0.472815
II	SP47	Calamagrostis epigejos	Spring	0	0	0	0	0	0	43.1	30.646	86.2606	2.81474
II	SP48	Calamagrostis epigejos	Spring	432.294	19.7581	1.57353	25.5259	709.717	27.8038	93.84	106.435	39.6188	0.372236
II	SP49	Salix caprea	Spring	461.459	50.2409	7.92047	10.7158	150.509	14.0456	28.2	57.9484	164.013	2.83032
II	SP50	Salix caprea	Spring	468.321	47.3425	9.19379	11.5409	131.592	11.4022	48.2	12.5642	91.7906	7.30573
II	SP51	Salix caprea	Spring	465.868	43.1138	6.74633	12.6065	178.392	14.1508	23.6	54.5773	102.105	1.87084
II	SP52	Salix caprea	Spring	472.275	38.2409	6.3535	14.4083	192.027	13.3275	27.3	30.8667	65.8417	2.1331
II	SP53	Salix caprea	Spring	450.068	39.6717	6.75465	13.2356	172.13	13.005	43	30.4196	141.858	4.66339
II	SP54	Salix caprea	Spring	458.451	53.6972	7.85182	9.96066	150.835	15.1431	39.4	118.512	274.89	2.31952
II	SP55	Picea abies	Spring	477.106	6.12766	0.856921	90.838	1438.32	15.8339	27.1	680.114	107.849	0.158575
II	SP56	Picea abies	Spring	473.388	8.43141	1.32646	65.5035	921.94	14.0747	43.5	428.651	108.062	0.252098
II	SP57	Picea abies	Spring	472.479	8.03419	1.24228	68.6099	982.523	14.3204	113	655.577	22.7663	0.0347271
II	SP58	Picea abies	Spring	480.103	8.78553	1.27264	63.7549	974.56	15.286	110	477.039	21.5019	0.0450737
II	SP59	Picea abies	Spring	476.724	7.46269	0.860419	74.5278	1431.32	19.2052	86.9	752.91	22.4286	0.0297892
II	SP60	Picea abies	Spring	472.285	8.56793	1.32875	64.3095	918.206	14.2779	141	386.549	4.09417	0.0105916
III	AT61	Tussilago farfara	Autumn	384.425	16.9912	2.34806	26.3958	422.944	16.0231	17	2.7582e+07	12.4528	4.51e-07
III	AT62	Tussilago farfara	Autumn	402.588	12.7606	1.59256	36.8075	653.049	17.7423	20	467674	2.92714	6.26e-06
III	AT63	Tussilago farfara	Autumn	373.118	15.0538	2.08081	28.9167	463.228	16.0194	19.4	5.37207e+06	7.51443	1.4e-06
III	AT64	Tussilago farfara	Autumn	381.973	12.2189	1.67351	36.471	589.638	16.1673	28.5	1.69347e+06	2.53868	1.5e-06
III	AT65	Tussilago farfara	Autumn	395.997	12.5089	2.01353	36.9333	508.059	13.7561	32.4	2.86457e+06	2.88695	1.01e-06
III	AT66	Tussilago farfara	Autumn	384.88	11.7562	1.61353	38.1949	616.21	16.1333	23.8	1.38942e+06	5.48792	3.95e-06
III	AT73	Calamagrostis epigejos	Autumn	433.497	10.3255	1.69866	48.9802	659.266	13.4598	8.07	820811	141.28	0.000172123
III	AT74	Calamagrostis epigejos	Autumn	418.542	14.4695	1.56326	33.7469	691.655	20.4954	21.9	301280	155.456	0.000515984
III	AT75	Calamagrostis epigejos	Autumn	427.034	11.8228	2.20717	42.1393	499.813	11.861	17.9	604243	87.0031	0.000143987
III	AT76	Calamagrostis epigejos	Autumn	426.197	10.1858	1.47937	48.8158	744.243	15.2459	14.5	83876.1	97.7783	0.00116575
III	AT77	Calamagrostis epigejos	Autumn	414.167	10.474	1.57773	46.1328	678.143	14.6998	10.9	230031	198.187	0.000861568
III	AT79	Salix caprea	Autumn	444.965	15.7986	1.46447	32.859	784.923	23.8876	8.12	346446	63.935	0.000184545
III	AT80	Salix caprea	Autumn	448.961	16.0795	2.28177	32.5749	508.297	15.604	4.26	430610	48.9987	0.000113789
III	AT81	Salix caprea	Autumn	447.019	12.3828	1.88798	42.1167	611.66	14.523	8.37	699058	40.9996	5.86e-05
III	AT82	Salix caprea	Autumn	441.535	13.0918	1.66186	39.347	686.361	17.4438	14.2	649335	65.9754	0.000101605
III	AT84	Salix caprea	Autumn	465.096	13.7155	1.26206	39.562	952.016	24.0639	3.58	844554	24.3701	2.89e-05
III	AT85	Picea abies	Autumn	483.243	11.581	2.03099	48.6818	614.664	12.6262	60.6	59067.9	25.9033	0.000438535
III	AT86	Picea abies	Autumn	480.893	11.6071	2.03723	48.3359	609.802	12.6159	69.6	25651.3	21.7411	0.000847562
III	AT87	Picea abies	Autumn	484.274	11.6154	2.24329	48.641	557.681	11.4652	73.9	126399	28.5508	0.000225879
III	AT88	Picea abies	Autumn	483.526	10.8638	2.32957	51.9262	536.197	10.3261	48.1	36808.2	30.3726	0.000825158
III	AT89	Picea abies	Autumn	485.4	12.2567	2.26219	46.2034	554.308	11.9971	50	56735.2	51.1421	0.000901417
III	AT90	Picea abies	Autumn	485.122	11.6897	2.30653	48.4167	543.34	11.2222	40.1	130000	61.8574	0.000475828
III	SM61	Tussilago farfara	Summer	391.454	15.4453	2.63426	29.5685	383.886	12.9829	25	2.54167e+06	1.84591	7.26e-07
III	SM62	Tussilago farfara	Summer	409.197	17.963	1.60241	26.5767	659.689	24.8221	20.7	49784.1	0.786341	1.58e-05
III	SM63	Tussilago farfara	Summer	386.784	14.1857	1.88192	31.8101	530.943	16.691	24.5	2.22881e+06	2.6991	1.21e-06
III	SM64	Tussilago farfara	Summer	397.308	16.1906	2.73199	28.6292	375.689	13.1226	18.8	32180.8	1.84439	5.73e-05
III	SM65	Tussilago farfara	Summer	403.984	17.9469	2.46323	26.2617	423.682	16.1331	34.6	5223.66	0.209561	4.01e-05
III	SM66	Tussilago farfara	Summer	408.208	19.9746	2.13297	23.8424	494.397	20.736	33.8	71771.4	0.621278	8.66e-06
III	SM73	Calamagrostis epigejos	Summer	425.576	9.79718	1.77512	50.6784	619.34	12.221	36.3	428144	72.426	0.000169163
III	SM74	Calamagrostis epigejos	Summer	416.74	13.833	2.32863	35.1477	462.322	13.1537	75.2	2700.52	152.694	0.0565427
III	SM75	Calamagrostis epigejos	Summer	433.11	13.3952	1.92285	37.7222	581.881	15.4254	36	59707.6	56.004	0.000937971
III	SM76	Calamagrostis epigejos	Summer	432.26	12.0503	2.56034	41.85	436.142	10.4216	53	93773	57.8052	0.000616438
III	SM77	Calamagrostis epigejos	Summer	420.743	12.317	1.95778	39.8527	555.178	13.9308	72.9	3351.23	157.512	0.0470013
III	SM79	Salix caprea	Summer	430.588	17.688	1.84184	28.4007	603.937	21.2649	5.57	5.75208e+06	77.0311	1.34e-05
III	SM80	Salix caprea	Summer	443.764	20.99	2.93813	24.6653	390.177	15.8189	4.81	6.66093e+06	68.3357	1.03e-05
III	SM81	Salix caprea	Summer	449.712	17.8443	2.38088	29.4024	487.951	16.5956	5.88	1.1797e+06	50.5387	4.28e-05
III	SM82	Salix caprea	Summer	446.013	18.8779	1.90368	27.5639	605.247	21.958	3.5	1.33107e+06	45.6317	3.43e-05
III	SM83	Salix caprea	Summer	430.587	19.5088	2.03785	25.75	545.844	21.1978	5.81	1.42924e+07	104	7.28e-06
III	SM84	Salix caprea	Summer	446.619	18.5053	1.66422	28.1571	693.279	24.6219	3.33	1.31402e+06	56.3924	4.29e-05
III	SM85	Picea abies	Summer	474.221	10.7411	2.11443	51.5083	579.386	11.2484	57	221729	13.8985	6.27e-05
III	SM86	Picea abies	Summer	483.477	9.98279	1.93243	56.5029	646.327	11.4388	52	93669.5	17.4057	0.000185821
III	SM87	Picea abies	Summer	476.256	9.42911	1.66637	58.9273	738.326	12.5294	102	3519.1	10.4362	0.00296558
III	SM88	Picea abies	Summer	475.797	9.30233	1.8742	59.6728	655.822	10.9903	56	37898.9	11.7893	0.000311072
III	SM89	Picea abies	Summer	481.046	9.61025	1.98988	58.3981	624.511	10.694	55	161440	21.9817	0.000136161
III	SM90	Picea abies	Summer	475.627	9.49821	1.94101	58.4214	633.023	10.8355	55	247.159	15.9775	0.0646448
III	SP61	Tussilago farfara	Spring	374.532	18.7266	1.79329	23.3333	539.534	23.1229	16.5	447.723	1.29902	0.0029014
III	SP62	Tussilago farfara	Spring	385.603	27.5802	2.33961	16.3113	425.772	26.1029	21.8	281.877	1.05843	0.00375493
III	SP63	Tussilago farfara	Spring	419.261	30.2771	4.60849	16.1554	235.021	14.5475	49.7	42.0215	0.150104	0.00357208
III	SP64	Tussilago farfara	Spring	386.131	23.3577	2.94904	19.2865	338.247	17.5381	14.5	176.292	0.589814	0.00334566
III	SP65	Tussilago farfara	Spring	422.481	37.9328	5.56727	12.9939	196.04	15.0871	37.5	236.349	0.0170562	7.22e-05
III	SP66	Tussilago farfara	Spring	390.644	22.4184	1.54071	20.3294	654.999	32.2193	16.1	247.421	0.516187	0.00208627
III	SP73	Calamagrostis epigejos	Spring	415.41	17.5879	2.3064	27.5556	465.289	16.8855	112	304.916	139.178	0.456446
III	SP74	Calamagrostis epigejos	Spring	431.215	14.1888	1.90551	35.4565	584.607	16.488	22.5	30.6677	168.039	5.47932
III	SP75	Calamagrostis epigejos	Spring	427.459	14.3443	2.80577	34.7667	393.571	11.3204	121	199.268	128.826	0.646495
III	SP76	Calamagrostis epigejos	Spring	426.304	15.873	1.38158	31.3333	797.121	25.44	61.6	3.53151	253.05	71.6549
III	SP77	Calamagrostis epigejos	Spring	420.959	14.7425	4.2413	33.3133	256.402	7.69669	42.6	43.8924	141.256	3.21824
III	SP78	Calamagrostis epigejos	Spring	0	0	2.94904	0	0	0	106	191.339	147.056	0.768562
III	SP79	Salix caprea	Spring	473.473	33.5079	5.30212	16.4852	230.689	13.9936	48.1	49.6459	50.0516	1.00817
III	SP80	Salix caprea	Spring	0	0	0	0	0	0	33.2	992.788	39.6123	0.0399001
III	SP81	Salix caprea	Spring	0	0	0	0	0	0	71.2	900.233	26.5635	0.0295074
III	SP82	Salix caprea	Spring	472.236	34.3414	5.30212	16.0431	230.086	14.3417	16	14.0716	16.4881	1.17173
III	SP83	Salix caprea	Spring	452.04	37.4862	5.52774	14.0686	211.256	15.0161	15.1	113.867	187.608	1.6476
III	SP84	Salix caprea	Spring	475.249	34.3761	4.79512	16.1292	256.037	15.8742	14.3	2388.08	3.38106	0.00141581
III	SP85	Picea abies	Spring	462.263	8.54105	1.52172	63.1429	784.755	12.4282	83.1	592.387	8.38122	0.0141482
III	SP86	Picea abies	Spring	468.815	8.95934	1.36246	61.0481	888.911	14.5608	57	470.994	15.8487	0.0336494
III	SP87	Picea abies	Spring	466.207	8.96552	1.26171	60.6667	954.555	15.7344	59	542.737	15.7309	0.0289844
III	SP88	Picea abies	Spring	466.691	8.97827	1.50869	60.6433	799.113	13.1773	60	645.02	13.7171	0.0212661
III	SP89	Picea abies	Spring	471.023	7.73861	1.31556	71.0111	924.936	13.0252	21.8	82.0694	66.8365	0.81439
III	SP90	Picea abies	Spring	462.33	8.54552	1.31713	63.119	906.781	14.3662	44.6	894.98	35.831	0.0400355
IV	AT103	Calamagrostis epigejos	Autumn	439.383	12.2635	1.57465	41.8	720.843	17.245	28.5	31352.8	103.237	0.00329275
IV	AT104	Calamagrostis epigejos	Autumn	418.718	16.5881	1.58763	29.4491	681.323	23.1356	16.4	39800.8	122.241	0.00307131
IV	AT106	Calamagrostis epigejos	Autumn	428.646	15.9722	1.60467	31.3098	690.069	22.0401	21.8	123215	159.146	0.00129161
IV	AT107	Calamagrostis epigejos	Autumn	435.452	14.1228	1.76727	35.9722	636.529	17.695	20.7	140179	159.907	0.00114073
IV	AT109	Salix caprea	Autumn	449.118	15.1488	1.65484	34.5882	701.106	20.2701	15.4	1.48844e+06	67.5297	4.54e-05
IV	AT111	Salix caprea	Autumn	451.63	13.3495	1.43171	39.4697	814.904	20.6463	14.6	768635	42.7761	5.57e-05
IV	AT114	Salix caprea	Autumn	450.259	11.252	2.44604	46.6852	475.531	10.1859	4.06	437353	117.972	0.00026974
IV	AT115	Picea abies	Autumn	492.103	10.5887	2.10704	54.2203	603.344	11.1276	7.95	15254.1	20.9224	0.0013716
IV	AT116	Picea abies	Autumn	481.964	12.8571	1.79428	43.7338	693.912	15.8667	7.54	38711.3	22.4981	0.000581176
IV	AT117	Picea abies	Autumn	490.408	11.6847	1.84256	48.9652	687.571	14.042	9.4	14903.5	17.6173	0.0011821
IV	AT118	Picea abies	Autumn	488.36	10.9451	2.19939	52.0556	573.612	11.0192	6.34	20702.9	13.7182	0.000662621
IV	AT119	Picea abies	Autumn	486.99	12.4824	1.71475	45.5164	733.669	16.1188	4.59	38287.9	31.2946	0.000817348
IV	AT120	Picea abies	Autumn	486.743	9.31566	1.57868	60.9583	796.502	13.0663	52	31541.8	13.3516	0.0004233
IV	AT91	Tussilago farfara	Autumn	364.879	10.7953	2.65051	39.4333	355.632	9.01857	53	183401	2.48278	1.35e-05
IV	AT92	Tussilago farfara	Autumn	361.606	11.3452	2.02489	37.1852	461.334	12.4064	56	365172	5.85125	1.6e-05
IV	AT93	Tussilago farfara	Autumn	348.724	7.78562	1.18097	52.2558	762.824	14.5979	49.5	272725	3.56063	1.31e-05
IV	AT94	Tussilago farfara	Autumn	357.641	11.975	1.8546	34.8433	498.17	14.2974	49.9	167468	2.61023	1.56e-05
IV	AT96	Tussilago farfara	Autumn	331.771	8.46999	1.08944	45.6986	786.711	17.2152	50	259077	4.12415	1.59e-05
IV	SM103	Calamagrostis epigejos	Summer	437.816	9.58062	1.46108	53.3145	774.104	14.5196	27.9	383.173	23.1517	0.060421
IV	SM104	Calamagrostis epigejos	Summer	445.068	12.636	1.28854	41.0926	892.298	21.7143	8.07	779.084	32.1631	0.0412832
IV	SM105	Calamagrostis epigejos	Summer	441.327	12.3522	2.44264	41.6833	466.746	11.1974	29.3	2011.01	112.183	0.0557842
IV	SM106	Calamagrostis epigejos	Summer	435.408	10.7508	2.09162	47.25	537.768	11.3813	33.4	731.675	23.1517	0.0316421
IV	SM107	Calamagrostis epigejos	Summer	421.492	12.1619	1.84613	40.4328	589.803	14.5872	28.8	703.961	20.4796	0.0290919
IV	SM109	Salix caprea	Summer	456.225	19.3757	2.25574	27.4707	522.482	19.0196	20.5	9784.99	31.2175	0.00319035
IV	SM110	Salix caprea	Summer	451.872	15.8645	1.72391	33.2303	677.144	20.3773	59	1.06029e+07	31.5837	2.98e-06
IV	SM111	Salix caprea	Summer	450.474	17.2111	2.10444	30.5357	552.986	18.1095	42	4.6739e+06	21.3745	4.57e-06
IV	SM112	Salix caprea	Summer	447.156	15.8006	1.88232	33.0167	613.686	18.5871	22.2	1.4875e+07	65.6747	4.42e-06
IV	SM113	Salix caprea	Summer	429.745	14.6402	2.77914	34.2459	399.467	11.6646	59	6.16781e+06	5.185	8.41e-07
IV	SM114	Salix caprea	Summer	442.062	13.8764	2.20944	37.1667	516.869	13.9068	43.4	3.65774e+07	14.3612	3.93e-07
IV	SM115	Picea abies	Summer	482.341	9.8401	2.09124	57.1875	595.841	10.4191	5.4	129780	22.0852	0.000170173
IV	SM116	Picea abies	Summer	476.476	10.7489	2.08141	51.7158	591.375	11.4351	4.08	47527.4	6.98727	0.000147016
IV	SM117	Picea abies	Summer	482.204	9.57543	2.18965	58.7516	568.901	9.68316	2.16	57888.4	5.9915	0.000103501
IV	SM118	Picea abies	Summer	480.891	8.69408	1.23851	64.5312	1003.06	15.5438	6.12	90142.3	8.38942	9.31e-05
IV	SM119	Picea abies	Summer	480.565	9.06397	1.40505	61.8558	883.567	14.2843	1.91	84835.9	11.3167	0.000133395
IV	SM120	Picea abies	Summer	479.882	7.83836	1.5059	71.4259	823.224	11.5256	1.52	283980	17.7808	6.26e-05
IV	SM91	Tussilago farfara	Summer	344.197	12.3121	3.24408	32.6152	274.092	8.40381	42.9	2174.62	3.31235	0.00152319
IV	SM92	Tussilago farfara	Summer	346.563	14.7059	3.83383	27.494	233.523	8.49361	59	39461.9	1.00225	2.54e-05
IV	SM93	Tussilago farfara	Summer	361.536	8.88731	1.86452	47.46	500.916	10.5545	53	903.386	0.873048	0.000966418
IV	SM94	Tussilago farfara	Summer	344.111	12.3457	2.44822	32.5185	363.103	11.166	50	38210.6	1.02642	2.69e-05
IV	SM95	Tussilago farfara	Summer	405.731	13.4545	1.34686	35.1818	778.209	22.1196	57	580433	2.18731	3.77e-06
IV	SM96	Tussilago farfara	Summer	330.109	11.1051	2.39716	34.6801	355.748	10.258	39.9	15522.4	1.19253	7.68e-05
IV	SP103	Calamagrostis epigejos	Spring	401.077	17.4966	3.50229	26.7436	295.839	11.062	18	74.8217	93.473	1.24928
IV	SP104	Calamagrostis epigejos	Spring	396.28	14.3062	2.0697	32.3167	494.624	15.3056	15.2	85.0237	27.8179	0.327177
IV	SP105	Calamagrostis epigejos	Spring	415.318	18.3387	4.44988	26.4216	241.109	9.12546	17.1	80.9597	43.3631	0.535614
IV	SP106	Calamagrostis epigejos	Spring	416.581	14.2172	2.14423	34.1847	501.889	14.6817	19.9	67.9427	40.9883	0.603278
IV	SP107	Calamagrostis epigejos	Spring	427.876	26.8662	3.86285	18.5805	286.148	15.4004	19.5	148480	41.3822	0.000278705
IV	SP108	Calamagrostis epigejos	Spring	410.499	22.0472	3.51171	21.7222	301.977	13.9017	13.4	239696	32.4501	0.00013538
IV	SP109	Salix caprea	Spring	473.934	37.0684	6.00213	14.9163	203.982	13.6751	21.7	180102	12.7278	7.07e-05
IV	SP110	Salix caprea	Spring	471.372	40.6914	5.83712	13.5147	208.615	15.4361	38.7	73782.3	8.99144	0.000121864
IV	SP111	Salix caprea	Spring	460.624	39.2864	5.77894	13.6789	205.91	15.0531	25.7	113739	20.3171	0.000178629
IV	SP112	Salix caprea	Spring	476.362	32.3741	5.6281	17.1667	218.653	12.7371	31.3	88250.3	6.01219	6.81e-05
IV	SP113	Salix caprea	Spring	465.558	31.459	4.50811	17.2653	266.784	15.452	38.1	55971.5	7.76171	0.000138673
IV	SP114	Salix caprea	Spring	469.939	28.7467	5.31011	19.0722	228.622	11.9872	12.5	246489	23.9183	9.7e-05
IV	SP115	Picea abies	Spring	471.123	7.74541	1.09485	70.9638	1111.63	15.6647	7.32	569246	17.5926	3.09e-05
IV	SP116	Picea abies	Spring	464.018	9.58355	1.19084	56.4879	1006.61	17.82	27.6	86397.7	22.8468	0.000264438
IV	SP117	Picea abies	Spring	468.864	9.07029	1.25964	60.3077	961.567	15.9444	11.6	304688	29.3633	9.64e-05
IV	SP118	Picea abies	Spring	462.526	6.93963	1.5265	77.7583	782.745	10.0664	79.1	1093.78	8.1119	0.00741639
IV	SP119	Picea abies	Spring	467.179	8.03419	0.943656	67.8404	1278.94	18.8522	51	48524.8	17.4266	0.000359127
IV	SP120	Picea abies	Spring	468.266	6.78143	1.04437	80.5598	1158.29	14.378	26	111749	16.0655	0.000143764
IV	SP91	Tussilago farfara	Spring	409.137	20.7978	1.5346	22.9508	688.739	30.0094	40.9	601.531	1.11172	0.00184814
IV	SP92	Tussilago farfara	Spring	401.772	14.0698	1.0375	33.3148	1000.39	30.0285	48.1	352.83	0.712163	0.00201843
IV	SP93	Tussilago farfara	Spring	397.099	18.8934	1.34986	24.5208	759.961	30.9924	54	290.241	0.418832	0.00144305
IV	SP94	Tussilago farfara	Spring	402.261	16.6181	1.3416	28.2405	774.578	27.4279	53	288.364	0.191807	0.000665155
IV	SP95	Tussilago farfara	Spring	408.813	17.1359	0.997462	27.8333	1058.79	38.0402	43.3	77.0666	0.0424203	0.000550437
IV	SP96	Tussilago farfara	Spring	385.346	13.5685	2.59982	33.1333	382.902	11.5564	30.4	883.778	1.89527	0.00214451
