# Supplementary material for: qPCR‐based quantification reveals high plant host‐specificity of endophytic colonization levels in leaves
Source: Am J Bot. 2024 Dec 16;112(1):e16448. doi: 10.1002/ajb2.16448 (PMC11744438; doi:10.1002/ajb2.16448)
Supplement: Supplementary file 4 — Appendix S4. Fungal quantification of the mock communities using microscopy and qPCR of three different target fungal genes (18S, ITS, and β‐actin). [file AJB2-112-e16448-s004.xlsx]

## Sheet: Sheet1
Paula et al. - American Journal of Botany 2024 - Appendix S4
Appendix S4. Fungal quantification of the mock communities using microscopy and qPCR of three different target fungal genes (18S, ITS, and β-actin).
A) Microscopy count
SAMPLE	% of yeast cells	volume of extract after extraction μl	concentration of DNA after extr. ng/μl	yeast cells/mL	yeast cells/mL (log transformed)
MC1	100	50	1.68	4.65582e+06	6.668
MC1	100	50	1.68	5.86289e+06	6.76811
MC1	100	50	1.68	4.49327e+06	6.65256
MC2	80	50	1.4	3.72471e+06	6.57109
MC2	80	50	1.4	4.69038e+06	6.67121
MC2	80	50	1.4	3.59467e+06	6.55566
MC3	60	50	1.31	2.79361e+06	6.44617
MC3	60	50	1.31	3.51787e+06	6.54628
MC3	60	50	1.31	2.69607e+06	6.43073
MC4	40	50	1.09	1.86222e+06	6.27003
MC4	40	50	1.09	2.34501e+06	6.37015
MC4	40	50	1.09	1.7972e+06	6.2546
MC5	20	50	0.836	931109	5.969
MC5	20	50	0.836	1.17251e+06	6.06912
MC5	20	50	0.836	898601	5.95357
MC6	0	50	0.1	0	0
MC6	0	50	0.1	0	0
MC6	0	50	0.1	0	0
B) β-Actin primers
SAMPLE	% of yeast cells	volume of extract after extraction μl	concentration of DNA after extr. ng/μl	volum for qPCR	Quantity from Qpcr	amount of DNA after extr. ng	copies gene/ng DNA	Volume of sample for DNA extraction	gene copies/mL	gene copies/Ml (log transformed)
MC1	100	50	1.68	2	19786.6	84	5888.87	0.5	989331	5.99534
MC1	100	50	1.68	2	17665.3	84	5257.54	0.5	883267	5.94609
MC1	100	50	1.68	2	17225.7	84	5126.7	0.5	861286	5.93515
MC2	80	50	1.4	2	10806.5	70	3859.45	0.5	540323	5.73265
MC2	80	50	1.4	2	11437	70	4084.66	0.5	571852	5.75728
MC2	80	50	1.4	2	9893.93	70	3533.55	0.5	494696	5.69434
MC3	60	50	1.31	2	12810.7	65.5	4889.56	0.5	640533	5.80654
MC3	60	50	1.31	2	10874.8	65.5	4150.68	0.5	543739	5.73539
MC3	60	50	1.31	2	9587.04	65.5	3659.18	0.5	479352	5.68065
MC4	40	50	1.09	2	5900.75	54.5	2706.77	0.5	295038	5.46988
MC4	40	50	1.09	2	5646.01	54.5	2589.91	0.5	282301	5.45071
MC4	40	50	1.09	2	4471.17	54.5	2050.99	0.5	223558	5.34939
MC5	20	50	0.836	2	3023.9	41.8	1808.55	0.5	151195	5.17954
MC5	20	50	0.836	2	3653.99	41.8	2185.4	0.5	182700	5.26174
MC5	20	50	0.836	2	3585.49	41.8	2144.43	0.5	179275	5.25352
MC6	0	50	0.1	2	0	5	0	0.5	0	0
MC6	0	50	0.1	2	0	5	0	0.5	0	0
MC6	0	50	0.1	2	0	5	0	0.5	0	0
C) 18S primers
SAMPLE	% of yeast cells	volume of extract after extraction μl	concentration of DNA after extr. ng/μl	volum for qPCR	Quantity from Qpcr	amount of DNA after extr. ng	copies gene/ng DNA	Volume of sample for DNA extraction	gene copies/mL	gene copies/Ml (log transformed)
MC1	100	50	1.68	2	7.95206e+06	84	2.36668e+06	0.5	3.97603e+08	8.59945
MC1	100	50	1.68	2	1.00932e+07	84	3.00391e+06	0.5	5.04658e+08	8.703
MC1	100	50	1.68	2	9.24008e+06	84	2.75003e+06	0.5	4.62004e+08	8.66465
MC2	80	50	1.4	2	6.69414e+06	70	2.39077e+06	0.5	3.34707e+08	8.52467
MC2	80	50	1.4	2	6.84357e+06	70	2.44413e+06	0.5	3.42179e+08	8.53425
MC2	80	50	1.4	2	5.25086e+06	70	1.87531e+06	0.5	2.62543e+08	8.4192
MC3	60	50	1.31	2	6.26516e+06	65.5	2.39128e+06	0.5	3.13258e+08	8.4959
MC3	60	50	1.31	2	5.22772e+06	65.5	1.99531e+06	0.5	2.61386e+08	8.41728
MC3	60	50	1.31	2	6.72377e+06	65.5	2.56632e+06	0.5	3.36188e+08	8.52658
MC4	40	50	1.09	2	3.57605e+06	54.5	1.64039e+06	0.5	1.78803e+08	8.25237
MC4	40	50	1.09	2	3.03707e+06	54.5	1.39315e+06	0.5	1.51853e+08	8.18142
MC4	40	50	1.09	2	2.91875e+06	54.5	1.33888e+06	0.5	1.45937e+08	8.16417
MC5	20	50	0.836	2	1.72587e+06	41.8	1.03222e+06	0.5	8.62936e+07	7.93598
MC5	20	50	0.836	2	1.75662e+06	41.8	1.05061e+06	0.5	8.78312e+07	7.94365
MC5	20	50	0.836	2	1.85221e+06	41.8	1.10778e+06	0.5	9.26103e+07	7.96666
MC6	0	50	0.1	2	241.403	5	1207.01	0.5	12070.1	4.08171
MC6	0	50	0.1	2	209.595	5	1047.97	0.5	10479.7	4.02035
MC6	0	50	0.1	2	271.967	5	1359.83	0.5	13598.3	4.13349
ITS primers
SAMPLE	% of yeast cells	volume of extract after extraction μl	concentration of DNA after extr. ng/μl	volum for qPCR	Quantity from Qpcr	amount of DNA after extr. ng	copies gene/ng DNA	Volume of sample for DNA extraction	gene copies/mL	gene copies/Ml (log transformed)
MC1	100	50	1.68	2	3.74604e+07	84	1.11489e+07	0.5	1.87302e+09	9.27254
MC1	100	50	1.68	2	3.68576e+07	84	1.09695e+07	0.5	1.84288e+09	9.2655
MC1	100	50	1.68	2	3.82796e+07	84	1.13927e+07	0.5	1.91398e+09	9.28194
MC2	80	50	1.4	2	2.93685e+07	70	1.04887e+07	0.5	1.46842e+09	9.16685
MC2	80	50	1.4	2	2.82775e+07	70	1.00991e+07	0.5	1.41387e+09	9.15041
MC2	80	50	1.4	2	2.82775e+07	70	1.00991e+07	0.5	1.41387e+09	9.15041
MC3	60	50	1.31	2	2.18124e+07	65.5	8.32535e+06	0.5	1.09062e+09	9.03767
MC3	60	50	1.31	2	2.25318e+07	65.5	8.59993e+06	0.5	1.12659e+09	9.05177
MC3	60	50	1.31	2	2.04418e+07	65.5	7.80223e+06	0.5	1.02209e+09	9.00949
MC4	40	50	1.09	2	1.13989e+07	54.5	5.22884e+06	0.5	5.69943e+08	8.75583
MC4	40	50	1.09	2	1.13374e+07	54.5	5.20064e+06	0.5	5.66869e+08	8.75348
MC4	40	50	1.09	2	1.17748e+07	54.5	5.40129e+06	0.5	5.8874e+08	8.76992
MC5	20	50	0.836	2	5.31737e+06	41.8	3.18025e+06	0.5	2.65869e+08	8.42467
MC5	20	50	0.836	2	5.95689e+06	41.8	3.56273e+06	0.5	2.97844e+08	8.47399
MC5	20	50	0.836	2	5.67389e+06	41.8	3.39348e+06	0.5	2.83695e+08	8.45285
MC6	0	50	0.1	2	332.314	5	1661.57	0.5	16615.7	4.22052
MC6	0	50	0.1	2	184.307	5	921.536	0.5	9215.36	3.96451
MC6	0	50	0.1	2	195.604	5	978.021	0.5	9780.21	3.99035
